# Supplementary material for: Illustrating and homology modeling the proteins of the Zika virus
Source: F1000Res. 2016 Sep 1;5:275. Originally published 2016 Mar 3. [Version 2] doi: 10.12688/f1000research.8213.2 (PMC5040154; doi:10.12688/f1000research.8213.2)
Supplement: Supplementary file 1 [file f1000research-5-10258-s0000.tgz]

Archive with 1 entries (1 files):
- 14167f91-588a-42f7-b987-36baf95d8f88.docx
